# Supplementary material for: Using event-related fMRI to examine sustained attention processes and effects of APOE ε4 in young adults
Source: PLoS One. 2018 Jun 1;13(6):e0198312. doi: 10.1371/journal.pone.0198312 (PMC5983530; doi:10.1371/journal.pone.0198312)
Supplement: S1 SPSS Summary Datasets — (ZIP) [file pone.0198312.s001.zip]

Archive with 4 entries (4 files):
- Datasets readme.doc
- Full behaviour by minute.sav
- Full pupillometry data by minute.sav
- Participant characteristics, summary pupil data, betas.sav
